# Supplementary material for: α-smooth muscle actin is not a marker of fibrogenic cell activity in skeletal muscle fibrosis
Source: PLoS One. 2018 Jan 10;13(1):e0191031. doi: 10.1371/journal.pone.0191031 (PMC5761950; doi:10.1371/journal.pone.0191031)
Supplement: S1 Fig — (XLSX) [file pone.0191031.s002.xlsx]

## Sheet: Sheet3
Fig. 1C Hydroxyproline assay raw data
5cv mice
	ug/g tissue						fold change
	14 wks Q	14 wks D	26 wks Q	26 wks D			14 wks Q	14 wks D	26 wks Q	26 wks D
	550.658	2241.57	1803.11	7439.22		1595.82	0.345062	1.40465	1.1299	4.66168
	1851.32	2240.51	1693.27	6315.22		1595.82	1.16011	1.40398	1.06107	3.95734
	1760.22	2663.79	1918.34	5547.5		1595.82	1.10302	1.66923	1.2021	3.47626
	2373.77	4296.88	3091.39	6650		1595.82	1.48749	2.69258	1.93718	4.16713
	1443.14	2546.88	1746.79	5500.88		1595.82	0.904326	1.59596	1.0946	3.44705
Average	1595.82
