# Supplementary material for: α-smooth muscle actin is not a marker of fibrogenic cell activity in skeletal muscle fibrosis
Source: PLoS One. 2018 Jan 10;13(1):e0191031. doi: 10.1371/journal.pone.0191031 (PMC5761950; doi:10.1371/journal.pone.0191031)
Supplement: S2 Fig — (XLSX) [file pone.0191031.s003.xlsx]

## Sheet: Sheet1
Gene		5cv
		Q	D
a-SMA(Ct)	#1	21.82	24.35
	#2	21.64	23.89
	#3	21.57	24.03
col1a(Ct)	#1	28.01	26.52
	#2	28.05	27.06
	#3	27.93	26.68
col3a(Ct)	#1	24.13	21.95
	#2	24.34	22.21
	#3	24.29	22.2
col6a(Ct)	#1	21.73	21.96
	#2	21.64	21.72
	#3	21.85	21.62
fibronectin(Ct)	#1	31.47	32.2
	#2	31.31	32.58
	#3	31.05	32.33
gapdh (Ct)	#1	20.65	21.91
	#2	21.16	22.29
	#3	21.01	22.05
Fig. 4 qRT-PCR raw data
